# Supplementary material for: Movement-Based Interventions in Patients Affected by Bone Metastases: Impact on Physical Function and Functional Autonomy—A Systematic Review
Source: Cancers (Basel). 2025 Oct 9;17(19):3266. doi: 10.3390/cancers17193266 (PMC12523373; doi:10.3390/cancers17193266)
Supplement: Supplementary file 1 [file cancers-17-03266-s001.zip]

Archive with 1 entries (1 files):
- cancers-3857772-supplementary.pdf
